# Supplementary material for: Data sharing statements: impact of journal policies across clinical research disciplines
Source: Eur Heart J. 2025 May 30;47(27):3610–21. doi: 10.1093/eurheartj/ehaf359 (PMC13364081; doi:10.1093/eurheartj/ehaf359)
Supplement: ehaf359_Supplementary_Data [file ehaf359_supplementary_data.zip]

Archive with 2 entries (2 files):
- RR4 Supp_T1-4_F1-2.docx
- Supplementary_data_online_Table_S5-Email_Responses.docx
